# Supplementary material for: Development of a Multiplex Conventional PCR Assay for Concurrent Detection of FAdV-4, FAdV-8b, and FAdV-11
Source: Vet Sci. 2025 Feb 17;12(2):177. doi: 10.3390/vetsci12020177 (PMC11860461; doi:10.3390/vetsci12020177)
Supplement: Supplementary file 1 [file vetsci-12-00177-s001.zip]

Archive with 3 entries (3 files):
- Supplementary Figure S1.pdf
- Supplementary Table S4.xls
- Supplementary Tables S1-S3.pdf
