# Supplementary material for: Development of a Multiplex Conventional PCR Assay for Concurrent Detection of FAdV-4, FAdV-8b, and FAdV-11
Source: Vet Sci. 2025 Feb 17;12(2):177. doi: 10.3390/vetsci12020177 (PMC11860461; doi:10.3390/vetsci12020177)
Supplement: Supplementary file 1 [file vetsci-12-00177-s001.zip › Supplementary Table S4.xls]

## Sheet: Supplementary Table 4
Table S4. In silico PCR prediction of the developed multiplex assay
Assay	Accession number	Virus type	In silico amplification	Amplicon* position	Predicted annealing temperature (°C)	Predicted amplicon length (bp)
FAdV-4	HQ709228.1	FAdV-4 (Species C)	O	434-642	62.1	209
	HQ709227.1		O	434-642
	HQ709226.1		O	434-642
	HQ709225.1		O	434-642
	JX094358.1		O	112-320
	JX094357.1		O	92-300
	JX094354.1		O	94-302
	HQ697593.1		O	257-465
	MN737087.1		O	211-419
	MN737088.1		O	211-419
	MN737089.1		O	211-419
	KT999720.1		O	78-289
	KT899325.1		O	434-645
	KU647689.1		O	509-720
	KU647688.1		O	509-720
	MK650200.1		O	434-645
	AF339917.1		O	290-501
	KU877436.1		O	434-645
	EU979377.1	FAdV-10 (Species C)	X	N/A	N/A	N/A
	MT122064.1		X
	AY683551.1		X
	KC750800.1		X
	KC750796.1		X
	MG953203.1		X
	ON502604.1		X
	ON502602.1		X
	ON502601.1		X
	ON502600.1		X
	ON502599.1		X
	ON502598.1		X
	ON502597.1		X
	MN542422.1		X
FAdV-8b	KY426987.1	FAdV-8b (Species E)	O	416-518	60	103
	KY426984.1		O	416-518
	MG712775.1		O	416-518
	OK188966.1		O	416-518
	OL456208.1		O	416-518
	MN737053.1		O	116-218
	MN737054.1		O	116-218
	MN737070.1		O	116-218
	MN767068.1		O	116-218
	MN737057.1		O	116-218
	MN737073.1		O	116-218
	MN737071.1		O	116-218
	MN737072.1		O	116-218
	MN737063.1		O	116-218
	MN737060.1		O	116-218
	EU979374.1	FAdV-8a (Species E)	X	N/A	N/A	N/A
	KT781517.1		X
	KT781516.1		X
	OR901942.1		X
	OQ132958.1		X
	OQ132949.1		X
	OQ132948.1		X
	OQ132947.1		X
	ON502587.1		X
	ON502586.1		X
	ON502585.1		X
	ON502584.1		X
	ON502583.1		X
	ON502582.1		X
	MN453821.1		X
	MG953227.1		X
	EU979372.1	FAdV-6 (Species E)	X	N/A	N/A	N/A
	AY683547.1		X
	EU979372.1		X
	AF339921.1		X
	OQ132926.1		X
	ON502566.1		X
	MF161433.1		X
	AY683548.1	FAdV-7 (Species E)	X	N/A	N/A	N/A
	EU979373.1		X
	AF339922.1		X
	KC750792.1		X
	KT862809.1		X
	KY364398.1		X
	ON502577.1		X
	ON502576.1		X
	ON502575.1		X
	ON502574.1		X
	ON502567.1		X
FAdV-11	FJ360748.1	FAdV-11 (Species D)	O	277-702	61.6	426
	FJ360747.1		O	277-702
	KY229181.1		O	258-683
	KY229169.1		O	247-672
	KY229171.1		O	235-660
	KY229172.1		O	244-669
	KY229176.1		O	257-682
	KY229173.1		O	244-669
	MF161434.1		O	257-682
	KC750777.1		O	118-543
	KC750778.1		O	119-544
	KC750789.1		O	118-543
	KC750788.1		O	118-543
	KT037701.1		O	127-552
	MN737052.1		O	178-603
	MN737049.1		O	178-603
	JX094359.1		O	110-535
	DQ323984.1		O	298-723
	AY683543.1	FAdV-2 (Species D)	X	N/A	N/A	N/A
	JQ034225.1		X
	EU979368.1		X
	AF508947.1		X
	KR152221.1		X
	KC750793.1		X
	MG953226.1		X
	MG953225.1		X
	MG953224.1		X
	MG953220.1		X
	MW544163.1		X
	MG953207.1		X
	OQ132955.1		X
	AY683544.1	FAdV-3 (Species D)	X	N/A	N/A	N/A
	AF508948.2		X
	EU979369.1		X
	AF508949.1		X
	ON502531.1		X
	KC750797.1		X
	ON502528.1		X
	ON502526.1		X
	ON502522.1		X
	ON502505.1		X
	LC483161.1		X
	ON502510.1		X
	ON502513.1		X
	AF083975.2	FAdV-9 (Species D)	X	N/A	N/A	N/A
	ON502596.1		X
	AY683550.1		X
	DQ323986.1		X
	EU847634.1		X
	AF339923.1		X
	EU979376.1		X
	AF508958.2		X
	NC_000899.1		X
	AC_000013.1		X
PCR, polymerase chain reaction; FAdV, Fowl adenovirus; N/A, not available.
*Positions are based on the Genbank sequence
